# Supplementary material for: Inhibitors of Venezuelan Equine Encephalitis Virus Identified Based on Host Interaction Partners of Viral Non-Structural Protein 3
Source: Viruses. 2021 Aug 3;13(8):1533. doi: 10.3390/v13081533 (PMC8402862; doi:10.3390/v13081533)
Supplement: Supplementary file 1 [file viruses-13-01533-s001.zip]

Archive with 3 entries (3 files):
- Supplementary Figure File - mol.pdf
- Supplementary File 1 Host Interactors.xlsx
- Supplementary File 2 Identified Inhibitors.xlsx
